# Supplementary material for: Pertussis outbreak in university students and evaluation of acellular pertussis vaccine effectiveness in Japan
Source: BMC Infect Dis. 2015 Feb 6;15:45. doi: 10.1186/s12879-015-0777-3 (PMC4323135; doi:10.1186/s12879-015-0777-3)
Supplement: Additional file 1: Table S1. — Characteristics of 248 students with Confirmed DTaP Vaccination History according to Completeness of Infant Vaccination. [file 12879_2015_777_MOESM1_ESM.xlsx]

## Sheet: Additional Table1
Additional Table 1 Characteristics of 248 students with Confirmed DTaP Vaccination History according to Completeness of Infant Vaccination.
Characteristics		Less than 4 doses (n = 23)			4 doses (n = 225)		P-value*
		n	(%)		n	(%)
Faculty	Medicine	17	73.913		139	61.7778	0.2512
	Nursing	6	26.087		86	38.2222
Grade	1	16	69.5652		117	52	0.1076
	2	7	30.4348		108	48
Sex	Male	9	39.1304		93	41.3333	0.838
	Female	14	60.8696		132	58.6667
History	Allergic rhinitis	5	21.7391		54	24	0.8084
	Anemia	3	13.0435		27	12	0.8838
	Food allergy	0	0		12	5.33333	0.2562
	Heart disease	0	0		2	0.888889	0.6498
	Liver disease	0	0		1	0.444444	0.7487
	Renal disease	0	0		4	1.77778	0.5191
	Diabetes	0	0		1	0.444444	0.7487
	None	8	34.7826		82	36.4444	0.8746
Continuous cough	Yes	15	65.2174		100	44.4444
	Less than 1 week	1	4.34783		14	6.22222	0.1777
	1 week or more and less than 2 weeks	6	26.087		44	19.5556
	2 weeks or more	8	34.7826		42	18.6667
Characters of continuous cough	Proxysms of coughing	15	65.2174		97	43.1111	0.0424
(multiple answers)	Inspiratory whooping	1	4.34783		6	2.66667	0.4985
	Posttussive vomiting	5	21.7391		29	12.8889	0.2398
Anti-PT antibody titer	Less than 100 (EU/mL)	21	91.3043		212	94.2222	0.637
	100 (EU/mL) or more	2	8.69565		13	5.77778
Medical institution	Visited	6	26.087		43	19.1111	0.4235
	Diagnosed with pertussis	2	8.69565		17	7.55556	0.6916
DTaP: diphtheria, tetanus, and pertussis; PT: pertussis toxin
* Chi-square test or Fisher's exact test.
