# Supplementary material for: Pertussis outbreak in university students and evaluation of acellular pertussis vaccine effectiveness in Japan
Source: BMC Infect Dis. 2015 Feb 6;15:45. doi: 10.1186/s12879-015-0777-3 (PMC4323135; doi:10.1186/s12879-015-0777-3)
Supplement: Additional file 2: Table S2. — Relative Risks for Pertussis by History of Measles Vaccination According to Case Definition in 248 Students with Confirmed Vaccination Records. [file 12879_2015_777_MOESM2_ESM.xlsx]

## Sheet: Additional Table2
Additional Table 2 Relative Risks for Pertussis by History of Measles Vaccination According to Case Definition in 248 Students with Confirmed Vaccination Records
Definition of pertussis	Number	Case	Attack rate (%)	Relative risk	(95% CI)		Relative riska	(95% CI)
Probable cases
not completed	84	15	17.8571	1			1
completed	164	23	14.0244	0.785366	(0.43 - 1.42)		0.83	(0.45 - 1.50)
Probable + Suspected cases
not completed	84	40	47.619	1			1
completed	164	75	45.7317	0.960366	(0.72 - 1.27)		0.99	(0.75 - 1.30)
Anti-PT antibody titers after outbreak ≥ 100 EU/mL
not completed	84	7	8.33333	1			1
completed	164	8	4.87805	0.585366	(0.22 – 1.56)		0.57	(0.22 – 1.48)
Diagnosed at medical institutes
not completed	84	9	10.7	1			1
completed	164	10	6.1	0.57	(0.21–1.39)		0.54	(0.21–1.42)
CI, confidence interval; DTaP, diphtheria, tetanus, and pertussis; PT, pertussis toxin; RR, relative risk.
Clinical criteria: (1) cough illness lasting ≧2 weeks; (2) paroxysms of coughing; (3) inspiratory “whoop”; (4) post-tussive vomiting
Probable case: a patient who meta cough illness lasting ≧2 weeks with at least 1 item in the other clinical criteria
Suspected case: a patient who met at least 1 item in the above 4 clinical criteria
a: Adjusted by department using the Mantel–Haenszel method
